# Supplementary material for: Transposable Elements Shape the Genome Diversity and the Evolution of Noctuidae Species
Source: Genes (Basel). 2023 Jun 10;14(6):1244. doi: 10.3390/genes14061244 (PMC10298559; doi:10.3390/genes14061244)
Supplement: Supplementary file 1 [file genes-14-01244-s001.zip]

Archive with 5 entries (4 files):
- Figure/
- Figure/Figure S1.pdf
- Figure/Figure S1.png
- Figure/radar_chart.py
- Table S.xlsx
