# Supplementary material for: Transposable Elements Shape the Genome Diversity and the Evolution of Noctuidae Species
Source: Genes (Basel). 2023 Jun 10;14(6):1244. doi: 10.3390/genes14061244 (PMC10298559; doi:10.3390/genes14061244)
Supplement: Supplementary file 1 [file genes-14-01244-s001.zip › Figure/radar_chart.py]

"""
======================================
Radar chart (aka spider or star chart)
======================================

This example creates a radar chart, also known as a spider or star chart [1]_.

Although this example allows a frame of either 'circle' or 'polygon', polygon
frames don't have proper gridlines (the lines are circles instead of polygons).
It's possible to get a polygon grid by setting GRIDLINE_INTERPOLATION_STEPS in
matplotlib.axis to the desired number of vertices, but the orientation of the
polygon is not aligned with the radial axes.

.. [1] http://en.wikipedia.org/wiki/Radar_chart
"""
import numpy as np

import matplotlib.pyplot as plt
from matplotlib.path import Path
from matplotlib.spines import Spine
from matplotlib.projections.polar import PolarAxes
from matplotlib.projections import register_projection


def radar_factory(num_vars, frame='circle'):
    """Create a radar chart with `num_vars` axes.

    This function creates a RadarAxes projection and registers it.

    Parameters
    ----------
    num_vars : int
        Number of variables for radar chart.
    frame : {'circle' | 'polygon'}
        Shape of frame surrounding axes.

    """
    # calculate evenly-spaced axis angles
    theta = np.linspace(0, 2*np.pi, num_vars, endpoint=False)

    def draw_poly_patch(self):
        # rotate theta such that the first axis is at the top
        verts = unit_poly_verts(theta + np.pi / 2)
        return plt.Polygon(verts, closed=True, edgecolor='k')

    def draw_circle_patch(self):
        # unit circle centered on (0.5, 0.5)
        return plt.Circle((0.5, 0.5), 0.5)

    patch_dict = {'polygon': draw_poly_patch, 'circle': draw_circle_patch}
    if frame not in patch_dict:
        raise ValueError('unknown value for `frame`: %s' % frame)

    class RadarAxes(PolarAxes):

        name = 'radar'
        # use 1 line segment to connect specified points
        RESOLUTION = 1
        # define draw_frame method
        draw_patch = patch_dict[frame]

        def __init__(self, *args, **kwargs):
            super().__init__(*args, **kwargs)
            # rotate plot such that the first axis is at the top
            self.set_theta_zero_location('N')

        def fill(self, *args, closed=True, **kwargs):
            """Override fill so that line is closed by default"""
            return super().fill(closed=closed, *args, **kwargs)

        def plot(self, *args, **kwargs):
            """Override plot so that line is closed by default"""
            lines = super().plot(*args, **kwargs)
            for line in lines:
                self._close_line(line)

        def _close_line(self, line):
            x, y = line.get_data()
            # FIXME: markers at x[0], y[0] get doubled-up
            if x[0] != x[-1]:
                x = np.concatenate((x, [x[0]]))
                y = np.concatenate((y, [y[0]]))
                line.set_data(x, y)

        def set_varlabels(self, labels):
            self.set_thetagrids(np.degrees(theta), labels)

        def _gen_axes_patch(self):
            return self.draw_patch()

        def _gen_axes_spines(self):
            if frame == 'circle':
                return super()._gen_axes_spines()
            # The following is a hack to get the spines (i.e. the axes frame)
            # to draw correctly for a polygon frame.

            # spine_type must be 'left', 'right', 'top', 'bottom', or `circle`.
            spine_type = 'circle'
            verts = unit_poly_verts(theta + np.pi / 2)
            # close off polygon by repeating first vertex
            verts.append(verts[0])
            path = Path(verts)

            spine = Spine(self, spine_type, path)
            spine.set_transform(self.transAxes)
            return {'polar': spine}

    register_projection(RadarAxes)
    return theta


def unit_poly_verts(theta):
    """Return vertices of polygon for subplot axes.

    This polygon is circumscribed by a unit circle centered at (0.5, 0.5)
    """
    x0, y0, r = [0.5] * 3
    verts = [(r*np.cos(t) + x0, r*np.sin(t) + y0) for t in theta]
    return verts


def example_data():
    # The following data is from the Denver Aerosol Sources and Health study.
    # See doi:10.1016/j.atmosenv.2008.12.017
    #
    # The data are pollution source profile estimates for five modeled
    # pollution sources (e.g., cars, wood-burning, etc) that emit 7-9 chemical
    # species. The radar charts are experimented with here to see if we can
    # nicely visualize how the modeled source profiles change across four
    # scenarios:
    #  1) No gas-phase species present, just seven particulate counts on
    #     Sulfate
    #     Nitrate
    #     Elemental Carbon (EC)
    #     Organic Carbon fraction 1 (OC)
    #     Organic Carbon fraction 2 (OC2)
    #     Organic Carbon fraction 3 (OC3)
    #     Pyrolized Organic Carbon (OP)
    #  2)Inclusion of gas-phase specie carbon monoxide (CO)
    #  3)Inclusion of gas-phase specie ozone (O3).
    #  4)Inclusion of both gas-phase species is present...
    data = [
        ['DTE', 'LTR', 'LINE', 'SINE', 'Unkown'],
        ('A. $\it{H.zea}$', [[12.1, 3.16, 20.16, 6.11, 3.57],
                        [4.01, 0.74, 3.46, 2.06, 1.06],
                        [4.82, 1.07, 4.05, 2.63, 1.19],
                        [0,0,0,0,0],
                        [0,0,0,0,0],
                        [0,0,0,0,0],
                        [0,0,0,0,0],
                        [0,0,0,0,0],
                        [0,0,0,0,0],
                        [0,0,0,0,0]]),
        ('B. $\it{S.exigua}$', [[12.1, 3.16, 20.16, 6.11, 3.57],
                        [4.01, 0.74, 3.46, 2.06, 1.06],
                        [0,0,0,0,0],
                        [4.74, 4.22, 17.64, 2.56, 1.48],
                        [0,0,0,0,0],
                        [0,0,0,0,0],
                        [0,0,0,0,0],
                        [0,0,0,0,0],
                        [0,0,0,0,0],
                        [0,0,0,0,0]]),
        ('C. $\it{S.litura}$', [[12.1, 3.16, 20.16, 6.11, 3.57],
                        [4.01, 0.74, 3.46, 2.06, 1.06],
                        [0,0,0,0,0],
                        [0,0,0,0,0],
                        [5.87, 2.4, 14.81, 3.39, 2.51],
                        [0,0,0,0,0],
                        [0,0,0,0,0],
                        [0,0,0,0,0],
                        [0,0,0,0,0],
                        [0,0,0,0,0]]),
        ('D. $\it{S.frugiperda}$', [[12.1, 3.16, 20.16, 6.11, 3.57],
                        [4.01, 0.74, 3.46, 2.06, 1.06],
                        [0,0,0,0,0],
                        [0,0,0,0,0],
                        [0,0,0,0,0],
                        [9.12, 1.94, 12.54, 0.98, 2.17],
                        [0,0,0,0,0],
                        [0,0,0,0,0],
                        [0,0,0,0,0],
                        [0,0,0,0,0]]),
        ('E. $\it{A.ipsilon}$', [[12.1, 3.16, 20.16, 6.11, 3.57],
                        [4.01, 0.74, 3.46, 2.06, 1.06],
                        [0,0,0,0,0],
                        [0,0,0,0,0],
                        [0,0,0,0,0],
                        [0,0,0,0,0],
                        [11.8, 2.08, 13.81, 3.16, 3.42],
                        [0,0,0,0,0],
                        [0,0,0,0,0],
                        [0,0,0,0,0]]),
        ('F. $\it{M.configurata}$', [[12.1, 3.16, 20.16, 6.11, 3.57],
                        [4.01, 0.74, 3.46, 2.06, 1.06],
                        [0,0,0,0,0],
                        [0,0,0,0,0],
                        [0,0,0,0,0],
                        [0,0,0,0,0],
                        [0,0,0,0,0],
                        [11.24, 2.12, 15.59, 2.37, 3.4],
                        [0,0,0,0,0],
                        [0,0,0,0,0]]),
        ('G. $\it{T.ni}$', [[12.1, 3.16, 20.16, 6.11, 3.57],
                        [4.01, 0.74, 3.46, 2.06, 1.06],
                        [0,0,0,0,0],
                        [0,0,0,0,0],
                        [0,0,0,0,0],
                        [0,0,0,0,0],
                        [0,0,0,0,0],
                        [0,0,0,0,0],
                        [4.59, 2.63, 4.99, 2.25, 1.4],
                        [0,0,0,0,0]]),
        ('H. $\it{H.virescens}$', [[12.1, 3.16, 20.16, 6.11, 3.57],
                        [4.01, 0.74, 3.46, 2.06, 1.06],
                        [0,0,0,0,0],
                        [0,0,0,0,0],
                        [0,0,0,0,0],
                        [0,0,0,0,0],
                        [0,0,0,0,0],
                        [0,0,0,0,0],
                        [0,0,0,0,0],
                        [8.39, 1.3, 5.64, 2.92, 2.29]]),
    ]
    return data


if __name__ == '__main__':
    N = 5
    theta = radar_factory(N, frame='polygon')

    data = example_data()
    spoke_labels = data.pop(0)

    fig, axes = plt.subplots(figsize=(9, 16), nrows=4, ncols=2,
                             subplot_kw=dict(projection='radar'))
    fig.subplots_adjust(wspace=0.25, hspace=0.20, top=0.85, bottom=0.05)

    colors = ['#1f77b4', '#ff7f0e', '#2ca02c', '#d62728', '#9467bd', '#8c564b', '#e377c2', '#7f7f7f', '#bcbd22', '#17becf']
    # Plot the four cases from the example data on separate axes
    for ax, (title, case_data) in zip(axes.flatten(), data):
        ax.set_rgrids([5, 10, 15, 20, 25])
        ax.set_title(title, weight='bold', size='medium', position=(0.5, 1.1),
                     horizontalalignment='center', verticalalignment='center')
        for d, color in zip(case_data, colors):
            ax.plot(theta, d, color=color)
#            ax.fill(theta, d, facecolor=color, alpha=0.25)
        ax.set_varlabels(spoke_labels)

    # add legend relative to top-left plot
    ax = axes[0, 0]
    labels = ('$\it{B.fusca}$', '$\it{H.armigera}$', '$\it{H.zea}$', '$\it{S.exigua}$', '$\it{S.litura}$', '$\it{S.frugiperda}$', '$\it{A.ipsilon}$', '$\it{M.configurata}$', '$\it{T.ni}$', '$\it{H.virescens}$')
    legend = ax.legend(labels, loc=(0.9, .95),
                       labelspacing=0.1, fontsize='small')

#    fig.text(0.5, 0.965, 'Comparison of $\it{H.armigera}$, $\it{B.fusca}$ and other Noctuids TE loads',
#             horizontalalignment='center', color='black', weight='bold',
#             size='large')
    plt.savefig('pics1.png',dpi=400,format='png')
    plt.savefig('pics1.pdf',dpi=400,format='pdf')
    plt.show()
