# Supplementary material for: Transposable Elements Shape the Genome Diversity and the Evolution of Noctuidae Species
Source: Genes (Basel). 2023 Jun 10;14(6):1244. doi: 10.3390/genes14061244 (PMC10298559; doi:10.3390/genes14061244)
Supplement: Supplementary file 1 [file genes-14-01244-s001.zip › Table S.xlsx]

## Sheet: S1
Table S1 Species for comparative analysis of TEs in noctuid genomes
Species	Download links
Trichoplusia ni	https://www.ncbi.nlm.nih.gov/genome/18285?genome_assembly_id=408303
Busseola fusca	https://www.ncbi.nlm.nih.gov/genome/83360?genome_assembly_id=650124
Agrotis ipsilon	https://www.ncbi.nlm.nih.gov/genome/15346?genome_assembly_id=448981
Mamestra configurata	https://www.ncbi.nlm.nih.gov/genome/55480?genome_assembly_id=649357
Heliothis virescens	https://www.ncbi.nlm.nih.gov/genome/10938?genome_assembly_id=1799079
Helicoverpa armigera	https://www.ncbi.nlm.nih.gov/assembly/GCA_002156985.1
Helicoverpa zea	https://www.ncbi.nlm.nih.gov/assembly/GCA_002150865.1
Spodoptera exigua	https://www.ncbi.nlm.nih.gov/assembly/GCA_011316535.1
Spodoptera litura	https://www.ncbi.nlm.nih.gov/genome/14271?genome_assembly_id=350050
Spodoptera frugiperda	https://www.ncbi.nlm.nih.gov/assembly/GCA_011064685.1
Mesobuthus martensii	http://artedb.net/cgi-bin/download.php?f=Mesobuthus_martensii.masked.fasta
Tetranychus urticae	http://artedb.net/cgi-bin/download.php?f=Tetranychus_urticae.masked.fasta
Drosophila melanogaster	http://artedb.net/cgi-bin/download.php?f=Drosophila_melanogaster.masked.fasta
Apis cerana	http://artedb.net/cgi-bin/download.php?f=Apis_cerana.masked.fasta
Apis mellifera	http://artedb.net/cgi-bin/download.php?f=Apis_mellifera.masked.fasta
Bombus terrestris	http://artedb.net/cgi-bin/download.php?f=Bombus_terrestris.masked.fasta
Bombyx mori	http://artedb.net/cgi-bin/download.php?f=Bombyx_mori.masked.fasta
Melitaea cinxia	http://artedb.net/cgi-bin/download.php?f=Melitaea_cinxia.masked.fasta
Papilio xuthus	http://artedb.net/cgi-bin/download.php?f=Papilio_xuthus.masked.fasta
Acyrthosiphon pisum	http://artedb.net/cgi-bin/download.php?f=Acyrthosiphon_pisum.masked.fasta
Nilaparvata lugens	http://artedb.net/cgi-bin/download.php?f=Nilaparvata_lugens.masked.fasta

## Sheet: S2
Table S2 The value of AICc using 4 comparative models
Trait	BM	OU	EB	white
DNA	50.1824	54.8272	54.9824	52.684
LTR	29.8232	33.0941	34.6232	31.2244
LINE	57.3063	62.1063	60.9518	63.3345
SINE	38.1284	41.0039	42.9284	36.6384
DNA/CMC	-8.17221	-6.74128	-3.37221	-11.7281
DNA/Harbinger	-20.1281	-16.1286	-15.3281	-18.5762
DNA/MULE	-17.751	-18.5857	-12.951	-27.3345
DNA/PiggyBac	-14.5388	-9.94522	-9.73876	-12.0254
DNA/TcMar	3.12266	7.92266	7.30462	8.5387
DNA/hAT	2.18012	6.98012	3.11188	7.65275
DNA/Helitron	19.5455	22.4389	24.3455	18.5101
SINE/tRNA	24.5659	28.4361	29.3659	25.5477
LINE/CR1	41.9167	46.7167	46.3743	47.9662
LINE/CRE	-1.84939	2.098	2.95061	-1.41754
LINE/Dong	-9.41773	-4.71542	-4.61773	-6.51427
LINE/Jockey	-16.681	-13.9067	-11.881	-16.5631
LINE/L2	26.5372	31.1512	31.3372	30.0465
LINE/Proto2	0.228417	4.13217	5.02842	0.95142
LINE/R1	36.6172	41.4172	36.865	42.3087
LINE/RTE	25.5767	30.3767	28.3743	30.5301
LTR/Gypsy	24.2293	26.7463	29.0293	22.9813
LTR/Pao	-1.60056	2.54653	3.19944	0.289859

## Sheet: S3
Table S3 TE consensus libraries in the ten Noctuidae species
species		original	filtered1(remove non-TE protein)	filtered2(remove rna,simple repeat)	teclass
Agrotis_ipsilon	DNA	185	185	185	1009
	LINE	447	446	446	637
	LTR	59	59	59	256
	Helitron	112	111	111	111
	Retro	0	0	0	230
	SINE	48	48	48	95
	Satellite	4	4	0	0
	Simple_repeat	7	5	0	0
	Unknown	1670	1640	1640	131
	nonLTR	0	0	0	20
	tRNA	9	9	0	0
	Totall	2541	2507	2489	2489
Busseola_fusca	DNA	213	213	213	956
	LINE	517	517	517	831
	LTR	57	57	57	364
	Helitron	114	111	111	111
	Retro	0	0	0	282
	SINE	29	29	29	103
	Satellite	1	1	0	0
	Simple_repeat	10	8	0	0
	Unknown	1962	1893	1893	136
	nonLTR	0	0	0	37
	tRNA	1	1	0	0
	Totall	2904	2830	2820	2820
Helicoverpa_armigera	DNA	73	73	73	508
	LINE	193	193	193	285
	LTR	15	15	15	105
	Helitron	100	99	99	99
	Retro	0	0	0	104
	SINE	33	33	33	59
	Satellite	1	1	0	0
	Simple_repeat	2	1	0	0
	Unknown	828	808	808	52
	nonLTR	0	0	0	9
	rRNA	1	1	0	0
	tRNA	2	2	0	0
	Totall	1248	1226	1221	1221
Helicoverpa_zea	DNA	101	101	101	529
	LINE	232	232	232	332
	LTR	9	9	9	116
	Helitron	108	108	108	108
	Retro	0	0	0	98
	SINE	40	40	40	75
	Simple_repeat	5	5	0	0
	Unknown	862	852	852	67
	nonLTR	0	0	0	17
	rRNA	1	1	0	0
	snRNA	1	1	0	0
	Totall	1359	1349	1342	1342
Heliothis_virescens	DNA	164	164	164	690
	LINE	259	259	259	405
	LTR	43	43	43	147
	Helitron	165	165	165	165
	Retro	0	0	0	133
	SINE	55	55	55	94
	Satellite	3	3	0	0
	Simple_repeat	7	6	0	0
	Unknown	1061	1044	1044	85
	nonLTR	0	0	0	11
	tRNA	2	2	0	0
	Totall	1759	1741	1730	1730
Mamestra_configurata	DNA	230	230	230	1066
	LINE	517	517	517	845
	LTR	44	44	44	278
	Helitron	120	120	120	120
	Retro	0	0	0	271
	SINE	19	19	19	87
	Satellite	3	3	0	0
	Simple_repeat	7	4	0	0
	Unknown	1949	1896	1896	131
	nonLTR	0	0	0	28
	rRNA	1	1	0	0
	tRNA	1	1	0	0
	Totall	2891	2835	2826	2826
Spodoptera_exigua	DNA	97	97	97	345
	LINE	358	357	357	488
	LTR	104	104	104	195
	Helitron	112	111	111	111
	Retro	0	0	0	98
	SINE	31	31	31	42
	Simple_repeat	2	1	0	0
	Unknown	640	630	630	43
	nonLTR	0	0	0	8
	rRNA	2	2	0	0
	Totall	1346	1333	1330	1330
Spodoptera_frugiperda	DNA	132	130	130	538
	LINE	271	271	271	403
	LTR	60	60	60	162
	Helitron	107	106	106	106
	Retro	0	0	0	121
	SINE	10	10	10	46
	Satellite	3	3	0	0
	Simple_repeat	2	2	0	0
	Unknown	888	873	873	63
	nonLTR	0	0	0	11
	rRNA	1	1	0	0
	snRNA	1	1	0	0
	Totall	1475	1457	1450	1450
Spodoptera_litura	DNA	123	122	122	456
	LINE	356	356	356	597
	LTR	41	41	41	190
	Helitron	100	100	100	100
	Retro	0	0	0	150
	Retroposon	1	1	1	1
	SINE	26	26	26	59
	Satellite	1	1	0	0
	Simple_repeat	2	2	0	0
	Unknown	1005	987	987	70
	nonLTR	0	0	0	10
	tRNA	1	1	0	0
	Totall	1656	1637	1633	1633
Trichoplusia_ni	DNA	71	71	71	304
	LINE	239	239	239	306
	LTR	59	59	59	146
	Helitron	124	124	124	124
	Retro	0	0	0	68
	SINE	38	38	38	57
	Simple_repeat	3	2	0	0
	Unknown	522	507	507	32
	nonLTR	0	0	0	1
	rRNA	2	2	0	0
	snRNA	2	2	0	0
	tRNA	6	6	0	0
	Totall	1066	1050	1038	1038

## Sheet: S4
Table S4 Cutoffs of dS
Species pairs	Threshold(Bottom 2.5%)
Agrotis_ipsilon-Helicoverpa_armigera	0.429
Agrotis_ipsilon-Helicoverpa_zea	0.4267
Agrotis_ipsilon-Mamestra_configurata	0.2985
Agrotis_ipsilon-Spodoptera_exigua	0.5108
Busseola_fusca-Heliothis_virescens	0.3981
Busseola_fusca-Spodoptera_exigua	0.4682
Helicoverpa_armigera-Mamestra_configurata	0.417
Helicoverpa_armigera-Spodoptera_exigua	0.5119
Helicoverpa_armigera-Spodoptera_frugiperda	0.4803
Helicoverpa_armigera-Spodoptera_litura	0.5056
Helicoverpa_armigera-Trichoplusia_ni	0.5776
Helicoverpa_zea-Mamestra_configurata	0.4154
Helicoverpa_zea-Spodoptera_exigua	0.5161
Helicoverpa_zea-Spodoptera_frugiperda	0.4792
Helicoverpa_zea-Spodoptera_litura	0.4961
Helicoverpa_zea-Trichoplusia_ni	0.5834
Heliothis_virescens-Mamestra_configurata	0.4255
Heliothis_virescens-Spodoptera_exigua	0.5216
Heliothis_virescens-Trichoplusia_ni	0.5825
Mamestra_configurata-Spodoptera_exigua	0.5147
Mamestra_configurata-Spodoptera_frugiperda	0.4665
Mamestra_configurata-Spodoptera_litura	0.4962
Mamestra_configurata-Trichoplusia_ni	0.5796
Spodoptera_exigua-Spodoptera_litura	0.1709
Spodoptera_exigua-Trichoplusia_ni	0.6635
Spodoptera_frugiperda-Trichoplusia_ni	0.6257
Spodoptera_litura-Trichoplusia_ni	0.6601

## Sheet: S5
Table S5 horizontal transfer of TE
Species1	Seq1	Species2	Seq2	Family	dS
Agrotis ipsilon	PNFC01003582.1(260589..261749)	Helicoverpa armigera	NW_018395664.1c(79774..80714)	LINE/RTE-RTE	0.1321
Agrotis ipsilon	PNFC01006573.1(858604..860382)	Helicoverpa armigera	NW_018395428.1c(1601570..1603451)	LINE/L2	0.2852
Agrotis ipsilon	PNFC01007584.1c(619146..620940)	Helicoverpa zea	KZ118526.1(116213..117544)	LINE/RTE-RTE	0.1137
Agrotis ipsilon	PNFC01006573.1(858604..860382)	Helicoverpa zea	KZ118816.1c(141224..143766)	LINE/L2	0.2715
Agrotis ipsilon	PNFC01003776.1c(1456940..1459744)	Mamestra configurata	NDFZ01002736.1c(12731..14831)	LINE/CR1	0.1579
Agrotis ipsilon	PNFC01006573.1(858604..860382)	Spodoptera exigua	CM022060.1(2157537..2159523)	LINE/L2	0.3167
Busseola fusca	VKGM01025024.1c(2113..3993)	Heliothis virescens	NWSH01000981.1c(42578..45307)	DNA/Helitron	0.3465
Busseola fusca	VKGM01014538.1(4341..6547)	Spodoptera exigua	CM022066.1(13310614..13310727,13310960..13313926)	LINE/Dong-R4	0.4517
Busseola fusca	VKGM01004504.1c(2753..3946)	Spodoptera exigua	CM022065.1(7535190..7536219)	DNA/TcMar-Mariner	0.0771
Busseola fusca	VKGM01039698.1c(1596..3252)	Spodoptera exigua	CM022071.1c(12766295..12767885)	LINE/CR1-Zenon	0.3756
Busseola fusca	VKGM01014577.1c(3787..5983)	Spodoptera exigua	CM022073.1(4232644..4235370)	LINE/Dong-R4	0.4523
Helicoverpa armigera	NW_018395452.1(742457..742775,742854..743913)	Mamestra configurata	NDFZ01084186.1(837..2468)	DNA/TcMar-Tc1	0.039
Helicoverpa armigera	NW_018395436.1c(106263..107824)	Mamestra configurata	NDFZ01005486.1(49020..50523)	DNA/TcMar-Tc1	0.1155
Helicoverpa armigera	NW_018395428.1c(1601570..1603451)	Spodoptera exigua	CM022060.1(2157537..2159523)	LINE/L2	0.0841
Helicoverpa armigera	NW_018395447.1c(685121..686985)	Spodoptera exigua	CM022047.1(14983020..14985308)	LINE/RTE-RTE	0.3336
Helicoverpa armigera	NW_018396005.1(52030..55174)	Spodoptera exigua	CM022066.1(1324460..1328045)	LINE/CR1	0.2577
Helicoverpa armigera	NW_018395436.1c(106263..107824)	Spodoptera frugiperda	NC_049718.1c(12038563..12040119)	DNA/TcMar-Tc1	0.1834
Helicoverpa armigera	NW_018395452.1(742457..742775,742854..743913)	Spodoptera litura	NC_036206.1c(2131763..2132046,2132105..2133240)	DNA/TcMar-Tc1	0.1079
Helicoverpa armigera	NW_018395447.1c(685121..686985)	Trichoplusia ni	NC_039480.1(10805180..10808007)	LINE/RTE-RTE	0.0704
Helicoverpa armigera	NW_018395705.1c(221766..226587)	Trichoplusia ni	NC_039486.1(9668645..9671197)	LINE/L2	0.4105
Helicoverpa zea	KZ118643.1(803010..804568)	Mamestra configurata	NDFZ01005486.1(49020..50523)	DNA/TcMar-Tc1	0.1048
Helicoverpa zea	KZ116554.1c(49463..51095)	Mamestra configurata	NDFZ01084186.1(837..2468)	DNA/TcMar-Tc1	0.0409
Helicoverpa zea	KZ118816.1c(141224..143766)	Spodoptera exigua	CM022053.1c(9151143..9154736)	LINE/L2	0.3005
Helicoverpa zea	KZ118592.1c(34487..35452)	Spodoptera exigua	CM022047.1(14983020..14985308)	LINE/RTE-RTE	0.337
Helicoverpa zea	KZ118201.1(102597..104154)	Spodoptera frugiperda	NC_049718.1c(12038563..12040119)	DNA/TcMar-Tc1	0.1749
Helicoverpa zea	KZ116554.1c(49463..51095)	Spodoptera litura	NC_036206.1c(2131763..2132046,2132105..2133240)	DNA/TcMar-Tc1	0.1122
Helicoverpa zea	KZ118148.1c(149129..150677)	Trichoplusia ni	NC_039484.1c(7798018..7801544)	LINE/RTE-BovB	0.2256
Helicoverpa zea	KZ118226.1c(174516..175612)	Trichoplusia ni	NC_039480.1(10805180..10808007)	LINE/RTE-RTE	0.0903
Heliothis virescens	NWSH01001767.1c(39140..40312)	Mamestra configurata	NDFZ01005354.1(67077..69253)	LINE/R1	0.4153
Heliothis virescens	NWSH01000405.1(75536..76179,76182..77390)	Mamestra configurata	NDFZ01000078.1(7302..8575)	DNA/TcMar-Mariner	0.2279
Heliothis virescens	NWSH01000405.1(75536..76179,76182..77390)	Spodoptera exigua	CM022078.1c(2524009..2525342)	DNA/TcMar-Mariner	0.1313
Heliothis virescens	NWSH01000404.1c(34255..35819,35845..36723)	Spodoptera exigua	CM022066.1(1324460..1328045)	LINE/CR1	0.3975
Heliothis virescens	NWSH01000874.1(31042..32497)	Trichoplusia ni	NC_039479.1(20163177..20166461)	LINE/RTE-BovB	0.5312
Mamestra configurata	NDFZ01003589.1(9433..14396)	Spodoptera exigua	CM022056.1(6279221..6282317)	LTR/Gypsy	0.0955
Mamestra configurata	NDFZ01000519.1(2560..3691)	Spodoptera exigua	CM022072.1c(664952..666205)	LINE/RTE-BovB	0.3804
Mamestra configurata	NDFZ01000078.1(7302..8575)	Spodoptera exigua	CM022074.1(2445263..2446589)	DNA/TcMar-Mariner	0.2743
Mamestra configurata	NDFZ01005383.1c(298541..300122)	Spodoptera exigua	CM022060.1(13749735..13753339)	LINE/CR1	0.3934
Mamestra configurata	NDFZ01005061.1c(101535..104259)	Spodoptera exigua	CM022065.1c(576548..579593)	LINE/Dong-R4	0.3779
Mamestra configurata	NDFZ01005486.1(49020..50523)	Spodoptera frugiperda	NC_049718.1c(12038563..12040119)	DNA/TcMar-Tc1	0.1662
Mamestra configurata	NDFZ01005485.1(590711..594425)	Spodoptera frugiperda	NC_049729.1c(13244199..13248051)	DNA/Zator	0
Mamestra configurata	NDFZ01084186.1(837..2468)	Spodoptera litura	NC_036206.1c(2131763..2132046,2132105..2133240)	DNA/TcMar-Tc1	0.0654
Mamestra configurata	NDFZ01005486.1(1019746..1021378)	Spodoptera litura	NC_036187.1c(4529583..4531210)	DNA/TcMar-Tc1	0.0397
Mamestra configurata	NDFZ01005003.1(129064..131283)	Trichoplusia ni	NW_020800470.1c(40140..43263)	LINE/RTE-RTE	0.4261
Spodoptera frugiperda	NC_049711.1c(12031114..12031160,12031214..12032998)	Trichoplusia ni	NC_039479.1c(6687115..6688996)	LINE/Proto2	0.3647
Mamestra configurata	NDFZ01005215.1c(283940..285580)	Trichoplusia ni	NW_020800226.1(7876..9327)	DNA/TcMar-Tc1	0.0256
Spodoptera exigua	CM022068.1(13237170..13238793,13239261..13239554)	Spodoptera litura	NC_036192.1(11198648..11200207)	LINE/RTE-RTE	0.1317
Spodoptera exigua	CM022058.1(1287465..1288753)	Spodoptera litura	NC_036203.1c(8016288..8017583)	DNA/TcMar-Mariner	0.1191
Spodoptera exigua	CM022053.1(6714962..6717122)	Spodoptera litura	NC_036217.1c(2968194..2970731)	LINE/RTE-BovB	0.1655
Spodoptera exigua	CM022061.1(14039879..14043008)	Spodoptera litura	NC_036198.1(1131585..1133175)	LINE/RTE-RTE	0.1574
Spodoptera exigua	CM022049.1c(7447060..7459696)	Trichoplusia ni	NC_039502.1c(4668736..4674243)	DNA/Maverick	0.1134
Spodoptera exigua	CM022073.1(5241828..5256655)	Trichoplusia ni	NW_020800385.1(23636..28582)	DNA/Maverick	0.0808
Spodoptera exigua	CM022075.1(14201947..14204322)	Trichoplusia ni	NC_039480.1(10805180..10808007)	LINE/RTE-RTE	0.3299
Spodoptera exigua	CM022078.1(1424355..1428503)	Trichoplusia ni	NC_039505.1(137719..138210,139593..143018)	DNA/Maverick	0.1739
Spodoptera exigua	CM022071.1(4101810..4105334,4108665..4112994)	Trichoplusia ni	NW_020800558.1c(22762..25099)	LINE/R1	0.2784
Spodoptera exigua	CM022051.1(14808719..14811081)	Trichoplusia ni	NC_039499.1(4107542..4111945)	LTR/Copia	0.3003
Spodoptera litura	NC_036200.1(10198467..10200502)	Trichoplusia ni	NC_039483.1(17907467..17909783)	LINE/R1	0.392

## Sheet: S6
Table S6 Mininum numbers of transfer events of TE
copy1	copy2	sp1	sp2	consensus1	consensus2	pID	length	qStart	qEnd	sStart	sEnd	ka	ks	community	hitGroup	superfamily
VKGM01012943.1:3819:4285:+	AYEL01048205.1:53587:54117:+	Busseola_fusca	Mesobuthus_martensii	rnd-6_family-432	Mariner-7_MesMar	84.071	452	24	466	19	469	0.104347	0.349732	75	22	Tc1/Mariner
VKGM01045684.1:1310:1966:+	AYEL01069896.1:94654:95223:+	Busseola_fusca	Mesobuthus_martensii	rnd-6_family-432	Mariner-7_MesMar	83.505	582	85	654	4	561	0.130003	0.276637	74	22	Tc1/Mariner
VKGM01045684.1:1310:1966:+	AYEL01048890.1:19082:20203:+	Busseola_fusca	Mesobuthus_martensii	rnd-6_family-432	Mariner-7_MesMar	83.183	666	4	654	480	1112	0.0903957	0.286389	76	22	Tc1/Mariner
VKGM01045684.1:1310:1966:+	AYEL01083438.1:166925:167452:+	Busseola_fusca	Mesobuthus_martensii	rnd-6_family-432	Mariner-7_MesMar	83.099	497	165	654	39	510	0.115548	0.336425	76	22	Tc1/Mariner
VKGM01042585.1:994:1454:+	AYEL01069896.1:94654:95223:+	Busseola_fusca	Mesobuthus_martensii	rnd-6_family-432	Mariner-7_MesMar	82.998	447	2	441	82	523	0.118892	0.357205	74	22	Tc1/Mariner
VKGM01045684.1:1310:1966:+	AYEL01090682.1:31013:32135:+	Busseola_fusca	Mesobuthus_martensii	rnd-6_family-432	Mariner-7_MesMar	81.325	664	4	654	479	1112	0.149713	0.17957	76	22	Tc1/Mariner
VKGM01090815.1:670:1028:+	NW_003383722.1:358424:358893:+	Busseola_fusca	Acyrthosiphon_pisum	rnd-6_family-2184	Helitron-6_AcyPis	99.112	338	22	359	1	338	0.00820612	0.0210117	1069	309	Helitron
VKGM01090815.1:670:1028:+	NW_003383722.1:361977:362446:+	Busseola_fusca	Acyrthosiphon_pisum	rnd-6_family-2184	Helitron-6_AcyPis	99.112	338	22	359	1	338	0.00820612	0.0210117	1070	309	Helitron
NC_049734.1:3429626:3430933:+	NW_003383525.1:946422:947685:+	Spodoptera_frugiperda	Acyrthosiphon_pisum	rnd-5_family-266	Helitron-6_AcyPis	89.317	1245	65	1308	1	1235	0.0486226	0.295908	1122	309	Helitron
NC_049734.1:3429626:3430933:+	NW_003383626.1:523962:524534:+	Spodoptera_frugiperda	Acyrthosiphon_pisum	rnd-5_family-266	Helitron-6_AcyPis	88.95	543	766	1308	2	544	0.0584118	0.361274	1122	309	Helitron
VKGM01041556.1:1785:3005:-	NW_003383493.1:561266:561652:+	Busseola_fusca	Acyrthosiphon_pisum	rnd-5_family-580	Helitron-6_AcyPis	88.832	394	824	1217	1	387	0.0356841	0.322111	1068	309	Helitron
CM022052.1:2737054:2737566:-	NW_003399807.1:1:440:+	Spodoptera_exigua	Acyrthosiphon_pisum	rnd-1_family-385	Helitron-1_AP	88.491	391	124	513	1	390	0.052687	0.303442	1125	309	Helitron
NC_036191.1:918631:919912:+	NW_003383493.1:561266:561652:+	Spodoptera_litura	Acyrthosiphon_pisum	rnd-6_family-636	Helitron-6_AcyPis	88.325	394	826	1219	1	387	0.0356471	0.33631	1126	309	Helitron
WNNL01000056.1:78886:79393:-	NW_003383493.1:561266:561652:+	Spodoptera_exigua	Acyrthosiphon_pisum	rnd-1_family-385	Helitron-6_AcyPis	88.202	356	90	445	32	387	0.064053	0.331465	1126	309	Helitron
VKGM01017650.1:1754:2115:+	NW_003383791.1:5448:6585:+	Busseola_fusca	Acyrthosiphon_pisum	rnd-6_family-2184	Helitron-6_AcyPis	87.978	366	1	362	690	1052	0.072808	0.261478	1071	309	Helitron
NC_049734.1:3429626:3430933:+	NW_003383791.1:5448:6585:+	Spodoptera_frugiperda	Acyrthosiphon_pisum	rnd-5_family-266	Helitron-6_AcyPis	87.728	1149	145	1289	1	1138	0.0584976	0.283673	1122	309	Helitron
NDFZ01004822.1:70606:70943:+	NW_003383792.1:267967:269106:+	Mamestra_configurata	Acyrthosiphon_pisum	rnd-5_family-1896	Helitron-6_AcyPis	86.804	341	1	335	646	986	0.0712737	0.319885	1163	309	Helitron
NDFZ01004665.1:32346:33238:+	NW_003383792.1:267967:269106:+	Mamestra_configurata	Acyrthosiphon_pisum	rnd-5_family-1896	Helitron-6_AcyPis	81.736	887	23	893	97	965	0.136318	0.298723	1163	309	Helitron
NC_049715.1:5911574:5912771:+	NW_003398136.1:228:634:+	Spodoptera_frugiperda	Acyrthosiphon_pisum	rnd-5_family-266	Helitron-6_AcyPis	96.812	345	854	1198	1	345	0.0140866	0.0625216	1124	326	Helitron
NC_049715.1:5911574:5912771:+	NW_003404517.1:1:485:+	Spodoptera_frugiperda	Acyrthosiphon_pisum	rnd-5_family-266	Helitron-6_AcyPis	96.69	423	776	1198	1	423	0.01439	0.0727467	1124	326	Helitron
NC_049715.1:5911574:5912771:+	NW_003402861.1:1:480:+	Spodoptera_frugiperda	Acyrthosiphon_pisum	rnd-5_family-266	Helitron-6_AcyPis	96.651	418	781	1198	1	418	0.0145999	0.0738181	1124	326	Helitron
NC_049715.1:5911574:5912771:+	NW_003394309.1:1:427:+	Spodoptera_frugiperda	Acyrthosiphon_pisum	rnd-5_family-266	Helitron-6_AcyPis	96.438	365	834	1198	1	365	0.0212948	0.0583754	1124	326	Helitron
NC_049715.1:5911574:5912771:+	NW_003385794.1:1:471:+	Spodoptera_frugiperda	Acyrthosiphon_pisum	rnd-5_family-266	Helitron-6_AcyPis	96.333	409	790	1198	1	409	0.014904	0.0831467	1124	326	Helitron
NC_049715.1:5911574:5912771:+	NW_003383920.1:139772:140232:+	Spodoptera_frugiperda	Acyrthosiphon_pisum	rnd-5_family-266	Helitron-6_AcyPis	96.241	399	800	1198	1	399	0.0153165	0.0860688	1124	326	Helitron
NC_049715.1:5911574:5912771:+	NW_003386876.1:15:625:+	Spodoptera_frugiperda	Acyrthosiphon_pisum	rnd-5_family-266	Helitron-6_AcyPis	95.993	549	651	1198	1	549	0.0215145	0.0809437	1124	326	Helitron
NC_049715.1:5911574:5912771:+	NW_003383768.1:926734:927268:+	Spodoptera_frugiperda	Acyrthosiphon_pisum	rnd-5_family-266	Helitron-6_AcyPis	95.983	473	726	1198	1	473	0.023703	0.0804339	1124	326	Helitron
NC_049715.1:5911574:5912771:+	NW_003406116.1:16:550:+	Spodoptera_frugiperda	Acyrthosiphon_pisum	rnd-5_family-266	Helitron-6_AcyPis	95.983	473	726	1198	1	473	0.0250214	0.0793576	1124	326	Helitron
NC_049715.1:5911574:5912771:+	NW_003383509.1:830564:831131:+	Spodoptera_frugiperda	Acyrthosiphon_pisum	rnd-5_family-266	Helitron-6_AcyPis	95.85	506	695	1198	1	506	0.0199732	0.0837909	1124	326	Helitron
CM022071.1:5282200:5284772:+	NW_003383792.1:267967:269106:+	Spodoptera_exigua	Acyrthosiphon_pisum	rnd-6_family-250	Helitron-6_AcyPis	93.111	479	2095	2573	1	479	0.0449446	0.15177	1123	326	Helitron
NC_049717.1:7569379:7570157:+	NW_003383792.1:267967:269106:+	Spodoptera_frugiperda	Acyrthosiphon_pisum	rnd-5_family-266	Helitron-6_AcyPis	92.897	535	243	777	1	535	0.0503124	0.166969	1123	326	Helitron
CM022060.1:3303621:3304629:+	NW_003383792.1:267967:269106:+	Spodoptera_exigua	Acyrthosiphon_pisum	rnd-6_family-250	Helitron-6_AcyPis	91.17	487	523	1009	1	479	0.0543123	0.143736	1123	326	Helitron
NC_049717.1:7569379:7570157:+	NW_003383732.1:158343:159474:+	Spodoptera_frugiperda	Acyrthosiphon_pisum	rnd-5_family-266	Helitron-6_AcyPis	91.051	514	264	777	1	510	0.036619	0.203085	1123	326	Helitron
CM022071.1:5282200:5284772:+	NW_003383732.1:158343:159474:+	Spodoptera_exigua	Acyrthosiphon_pisum	rnd-6_family-250	Helitron-6_AcyPis	91.048	458	2116	2573	1	454	0.036619	0.192196	1123	326	Helitron
CM022071.1:5281494:5281964:+	NW_003384513.1:56154:56542:+	Spodoptera_exigua	Acyrthosiphon_pisum	rnd-1_family-369	Helitron-6_AcyPis	90.169	356	123	471	20	375	0.0596915	0.21786	1127	326	Helitron
NC_036198.1:6076180:6078537:+	NW_003383732.1:158343:159474:+	Spodoptera_litura	Acyrthosiphon_pisum	rnd-6_family-636	Helitron-6_AcyPis	89.064	823	1281	2099	18	836	0.0639774	0.233278	1123	326	Helitron
NC_036198.1:6076180:6078537:+	NW_003383792.1:267967:269106:+	Spodoptera_litura	Acyrthosiphon_pisum	rnd-6_family-636	Helitron-6_AcyPis	88.539	1143	1236	2356	1	1136	0.0578266	0.262286	1123	326	Helitron
CM022071.1:5284896:5285397:-	NW_003383792.1:267967:269106:+	Spodoptera_exigua	Acyrthosiphon_pisum	rnd-1_family-395	Helitron-6_AcyPis	88.031	518	1	502	609	1126	0.0351624	0.35682	1123	326	Helitron
copy1: The genomic location of TE copies in the first species.
copy2: The genomic location of TE copies in the second species.
sp1: Name of the first species.
sp2: Name of the first species.
consensus1: The consensus sequence of the first TE copy.
consensus2: The consensus sequence of the second TE copy.
pID: identity percentage
ka: nonsynonymous substitution rate
ks: synonymous substitution rate
community: After sequence clustering, the ID of the cluster.
hitGroup: TE pairs with the same hitGroup, representing descendants from the same horizontal transfer and transposition (HTT) event.

## Sheet: S7
Table S7 Added species for lineage-specific analysis of TEs in noctuid genomes
Title	Molecule type	Update date	Number of sequences
Acromyrmex echinatior Aech_3.9	Genomic	2023-05-30	4339
Cataglyphis hispanica ULB_Chis1_1.0	Genomic	2023-05-30	453
Bombus bifarius Bbif_JDL3187	Genomic	2023-05-30	1249
Cryptotermes secundus Csec_1.0	Genomic	2023-05-30	55483
Camponotus floridanus Cflo_v7.5	Genomic	2023-05-30	657
Drosophila rhopaloa ASM1815211v1	Genomic	2023-05-30	228
Bicyclus anynana ilBicAnyn1.1	Genomic	2023-05-30	82
Megalopta genalis USU_MGEN_1.2	Genomic	2023-05-30	14059
Leguminivora glycinivorella LegGlyc_1.1	Genomic	2023-05-30	40
Bombus impatiens BIMP_2.2	Genomic	2023-05-30	5460
Diaphorina citri Diaci psyllid genome assembly version 1.1	Genomic	2023-05-30	161988
Drosophila santomea Prin_Dsan_1.1	Genomic	2023-05-30	104
Zootermopsis nevadensis ZooNev1.0	Genomic	2023-05-30	31663
Frankliniella occidentalis Focc_3.1	Genomic	2023-05-30	6169
Atta cephalotes Attacep1.0	Genomic	2023-05-30	2835
Pectinophora gossypiella ilPecGoss1.1	Genomic	2023-05-30	152
Bactrocera oleae MU_Boleae_v2	Genomic	2023-05-30	38161
Varroa destructor Vdes_3.0	Genomic	2023-05-30	1426
Nilaparvata lugens ASM1435652v1	Genomic	2023-05-30	7094
Nicrophorus vespilloides Nicve_v1.0	Genomic	2023-05-30	4650
Teleopsis dalmanni ASM223713v2	Genomic	2023-05-30	5647
Drosophila gunungcola Dgunungcola_SK_2	Genomic	2023-05-30	351
Parasteatoda tepidariorum Ptep_3.0	Genomic	2023-05-30	59853
Melitaea cinxia ilMelCinx1.1	Genomic	2023-05-30	31
Diuraphis noxia Dnoxia_1.0	Genomic	2023-05-30	5637
Drosophila biarmipes RU_DBia_V1.1	Genomic	2023-05-30	51
Myzus persicae MPER_G0061.0	Genomic	2023-05-30	4021
Amphibalanus amphitrite NRLGWU_Aamphi_draft	Genomic	2023-05-30	2644
Pararge aegeria ilParAegt1.1	Genomic	2023-05-30	70
Hyposmocoma kahamanoa ASM358959v1	Genomic	2023-05-30	2929
Belonocnema treatae B_treatae_v1	Genomic	2023-05-30	5520
Solenopsis invicta UNIL_Sinv_3.0	Genomic	2023-05-30	219
Adelges cooleyi UGA_ACOO_1.1	Genomic	2023-05-30	840
Lucilia sericata ASM1558622v1	Genomic	2023-05-30	4371
Vanessa cardui ilVanCard2.1	Genomic	2023-05-30	36
Anopheles maculipalpis idAnoMacuDA_375_x	Genomic	2023-05-30	171
Harmonia axyridis icHarAxyr1.1	Genomic	2023-05-30	13
Leptidea sinapis ilLepSina1.1	Genomic	2023-05-30	49
Anopheles coluzzii AcolN3	Genomic	2023-05-30	129
Aethina tumida icAetTumi1.1	Genomic	2023-05-30	9
Bactrocera latifrons ASM185335v1	Genomic	2023-05-30	3306
Penaeus chinensis ASM1920278v2	Genomic	2023-05-30	1061
Osmia bicornis bicornis iOsmBic2.1	Genomic	2023-05-30	441
Sipha flava YSA_version1	Genomic	2023-05-30	1923
Pogonomyrmex barbatus Pbar_UMD_V03	Genomic	2023-05-30	4645
Drosophila subpulchrella RU_Dsub_v1.1	Genomic	2023-05-30	299
Anopheles moucheti idAnoMoucSN_F20_07	Genomic	2023-05-30	345
Anopheles marshallii idAnoMarsDA_429_01	Genomic	2023-05-30	289
Megachile rotundata MROT_1.0	Genomic	2023-05-30	6266
Pseudomyrmex gracilis ASM200609v1	Genomic	2023-05-30	6556
Nymphalis io ilAglIoxx1.1	Genomic	2023-05-30	41
Ooceraea biroi Obir_v5.4	Genomic	2023-05-30	139
Apis laboriosa ASM1406632v1	Genomic	2023-05-30	4377
Portunus trituberculatus ASM1759143v1	Genomic	2023-05-30	524
Schistocerca serialis cubense iqSchSeri2.2	Genomic	2023-05-30	1455
Chrysoperla carnea inChrCarn1.1	Genomic	2023-05-30	337
Vespa velutina iVesVel2.1	Genomic	2023-05-30	42
Agrilus planipennis Apla_2.0	Genomic	2023-05-30	3613
Nomia melanderi USU_Nmel_1.2	Genomic	2023-05-30	95883
Danaus plexippus plexippus Dplex_v4	Genomic	2023-05-30	4115
Bombus vancouverensis nearcticus Bvanc_JDL1245	Genomic	2023-05-30	1162
Halyomorpha halys Hhal_2.0	Genomic	2023-05-30	16639
Orussus abietinus Oabi_2.0	Genomic	2023-05-30	1789
Schistocerca cancellata iqSchCanc2.1	Genomic	2023-05-30	1108
Schistocerca piceifrons iqSchPice1.1	Genomic	2023-05-30	2493
Helicoverpa armigera HaSCD2	Genomic	2023-05-30	42
Neodiprion fabricii iyNeoFabr1.1	Genomic	2023-05-30	72
Ischnura elegans ioIscEleg1.1	Genomic	2023-05-30	110
Anastrepha ludens idAnaLude1.1	Genomic	2023-05-30	140
Ceratina calcarata ASM165200v1	Genomic	2023-05-30	50568
Temnothorax curvispinosus ASM307098v1	Genomic	2023-05-30	18692
Thrips palmi TpBJ-2018v1	Genomic	2023-05-30	17
Drosophila elegans ASM1815250v1	Genomic	2023-05-30	720
Drosophila eugracilis ASM1815383v1	Genomic	2023-05-30	2158
Dufourea novaeangliae ASM127255v1	Genomic	2023-05-30	4178
Oppia nitens nextdenovo-longstitch-racon4-pilon3	Genomic	2023-05-30	65
Anopheles nili idAnoNiliSN_F5_01	Genomic	2023-05-30	157
Folsomia candida ASM221717v1	Genomic	2023-05-30	162
Copidosoma floridanum Cflo_2.0	Genomic	2023-05-30	4840
Onthophagus taurus Otau_2.0	Genomic	2023-05-30	5821
Centruroides sculpturatus Cexi_2.0	Genomic	2023-05-30	8338
Polistes fuscatus CU_Pfus_HIC	Genomic	2023-05-30	187
Hylaeus volcanicus UHH_iyHylVolc1.0_haploid	Genomic	2023-05-30	1869
Tribolium madens Tmad_KSU_1.1	Genomic	2023-05-30	112
Drosophila innubila UK_Dinn_1.0	Genomic	2023-05-30	363
Bombus terrestris iyBomTerr1.2	Genomic	2023-05-30	249
Drosophila suzukii LBDM_Dsuz_2.1.pri	Genomic	2023-05-30	546
Cherax quadricarinatus ASM2687515v2	Genomic	2023-05-30	46553
Rhagoletis pomonella Rhpom_1.0	Genomic	2023-05-30	32060
Bombus vosnesenskii Bvos_JDL3184-5_v1.1	Genomic	2023-05-30	1429
Stegodyphus dumicola ASM1061486v1	Genomic	2023-05-30	16531
Drosophila takahashii ASM1815269v1	Genomic	2023-05-30	122
Cyphomyrmex costatus Ccosl1.0	Genomic	2023-05-30	15379
Homalodisca vitripennis UT_GWSS_2.1	Genomic	2023-05-30	14904
Monomorium pharaonis ASM1337386v2	Genomic	2023-05-30	725
Cephus cinctus Ccin1	Genomic	2023-05-30	1976
Maniola jurtina ilManJurt1.1	Genomic	2023-05-30	31
Maniola hyperantus iAphHyp1.1	Genomic	2023-05-30	87
Penaeus vannamei ASM378908v1	Genomic	2023-05-30	4683
Contarinia nasturtii AAFC_CNas_1.1	Genomic	2023-05-30	5545
Bactrocera dorsalis ASM2337382v1	Genomic	2023-05-30	587
Anoplophora glabripennis Agla_2.0	Genomic	2023-05-30	9867
Hyalella azteca Hazt_2.0.2	Genomic	2023-05-30	17396
Rhagoletis zephyria Rhagoletis_zephyria_1.0	Genomic	2023-05-30	86670
Zeugodacus cucurbitae idZeuCucr1.2	Genomic	2023-05-30	56
Penaeus japonicus Mj_TUMSAT_v1.0	Genomic	2023-05-30	18211
Anthonomus grandis grandis icAntGran1.3	Genomic	2023-05-30	304
Drosophila busckii ASM1175060v1	Genomic	2023-05-30	94
Limulus polyphemus Limulus_polyphemus-2.1.2	Genomic	2023-05-30	286793
Drosophila kikkawai ASM1815253v1	Genomic	2023-05-30	449
Drosophila ficusphila ASM1815226v1	Genomic	2023-05-30	838
Cotesia glomerata MPM_Cglom_v2.3	Genomic	2023-05-30	3354
Stomoxys calcitrans Stomoxys_calcitrans-1.0.1	Genomic	2023-05-30	12042
Bombus affinis iyBomAffi1.2	Genomic	2023-05-30	858
Anopheles merus AmerM5.1	Genomic	2023-05-30	1328
Daphnia pulex ASM2113471v1	Genomic	2023-05-30	13
Anopheles stephensi UCI_ANSTEP_V1.0	Genomic	2023-05-30	494
Diprion similis iyDipSimi1.1	Genomic	2023-05-30	81
Culex pipiens pallens TS_CPP_V2	Genomic	2023-05-30	290
Drosophila bipectinata ASM1815384v1	Genomic	2023-05-30	125
Drosophila obscura ASM1815110v1	Genomic	2023-05-30	215
Anopheles darlingi idAnoDarlMG_H_01	Genomic	2023-05-30	66
Vespula pensylvanica ASM1446617v1	Genomic	2023-05-30	222
Varroa jacobsoni vjacob_1.0	Genomic	2023-05-30	4881
Ceratosolen solmsi marchali CerSol_1.0	Genomic	2023-05-30	2457
Osmia lignaria USDA_OLig_1.0	Genomic	2023-05-30	147
Daphnia pulicaria SC_F0-13Bv2	Genomic	2023-05-30	155
Acyrthosiphon pisum pea_aphid_22Mar2018_4r6ur	Genomic	2023-05-30	21920
Plutella xylostella ilPluXylo3.1	Genomic	2023-05-30	33
Vanessa atalanta ilVanAtal1.2	Genomic	2023-05-30	141
Leptopilina boulardi ZJU_Lbou_2.1	Genomic	2023-05-30	409
Uloborus diversus Udiv.v.3.1	Genomic	2023-05-30	1586
Pieris rapae ilPieRapa1.1	Genomic	2023-05-30	40
Ceratitis capitata Ccap_2.1	Genomic	2023-05-30	2355
Panonychus citri ASM1489881v1	Genomic	2023-05-30	145
Papilio xuthus Pxut_1.0	Genomic	2023-05-30	5572
Vollenhovia emeryi V.emery_V1.0	Genomic	2023-05-30	13258
Neodiprion pinetum iyNeoPine1.1	Genomic	2023-05-30	112
Schistocerca gregaria iqSchGreg1.2	Genomic	2023-05-30	1475
Atta colombica Acol1.0	Genomic	2023-05-30	1550
Diabrotica virgifera virgifera PGI_DIABVI_V3a	Genomic	2023-05-30	10
Odontomachus brunneus Obru_v1	Genomic	2023-05-30	960
Apis cerana ACSNU-2.0	Genomic	2023-05-30	2431
Penaeus monodon NSTDA_Pmon_1	Genomic	2023-05-30	26876
Aedes aegypti AaegL5.0	Genomic	2023-05-30	2310
Musca domestica Musca_domestica-2.0.2	Genomic	2023-05-30	20487
Chelonus insularis ASM1335770v1	Genomic	2023-05-30	455
Aedes albopictus Aalbo_primary.1	Genomic	2023-05-30	2197
Sabethes cyaneus idSabCyanKW18_F2	Genomic	2023-05-30	8
Leptopilina heterotoma ASM1547642v1	Genomic	2023-05-30	396
Melanaphis sacchari SCAv2.0	Genomic	2023-05-30	1347
Microplitis demolitor iyMicDemo2.1a	Genomic	2023-05-30	31
Drosophila ananassae ASM1763931v2	Genomic	2023-05-30	139
Venturia canescens ASM1945775v1	Genomic	2023-05-30	67
Tetranychus urticae ASM23943v1	Genomic	2023-05-30	641
Trachymyrmex septentrionalis Tsep1.0	Genomic	2023-05-30	5836
Sitophilus oryzae Soryzae_2.0	Genomic	2023-05-30	2025
Athalia rosae iyAthRosa1.1	Genomic	2023-05-30	14
Bemisia tabaci ASM185493v1	Genomic	2023-05-30	19751
Coccinella septempunctata icCocSept1.1	Genomic	2023-05-30	24
Leptinotarsa decemlineata Ldec_2.0	Genomic	2023-05-30	26908
Lepeophtheirus salmonis UVic_Lsal_1.1	Genomic	2023-05-30	9833
Drosophila erecta DereRS2	Genomic	2023-05-30	94
Fopius arisanus ASM80636v1	Genomic	2023-05-30	1042
AgamP3 RefSeq assembly	Genomic	2023-05-30	8090
Culex quinquefasciatus VPISU_Cqui_1.0_pri_paternal	Genomic	2023-05-30	57
Anopheles cruzii idAnoCruzAS_RS32_06	Genomic	2023-05-30	5089
Anopheles aquasalis idAnoAquaMG_Q_19	Genomic	2023-05-30	91
Amyelois transitella ASM118610v1	Genomic	2023-05-30	7301
Eufriesea mexicana ASM148370v1	Genomic	2023-05-30	187611
Schistocerca nitens iqSchNite1.1	Genomic	2023-05-30	512
Neodiprion lecontei iyNeoLeco1.1	Genomic	2023-05-30	106
Rhopalosiphum maidis ASM367621v3	Genomic	2023-05-30	220
Wasmannia auropunctata wasmannia.A_1.0	Genomic	2023-05-30	77788
Vespa mandarinia V.mandarinia_Nanaimo_p1.0	Genomic	2023-05-30	268
Spodoptera litura ASM270686v1	Genomic	2023-05-30	2975
Dermatophagoides pteronyssinus ASM190122v2	Genomic	2023-05-30	1323
Drosophila novamexicana DnovRS2.1	Genomic	2023-05-30	269
Trichogramma pretiosum Tpre_2.0	Genomic	2023-05-30	925
Drosophila grimshawi ASM1815329v1	Genomic	2023-05-30	1380
Drosophila albomicans ASM965048v2	Genomic	2023-05-30	219
Galendromus occidentalis Mocc_1.0	Genomic	2023-05-30	2211
Lucilia cuprina ASM2204524v1	Genomic	2023-05-30	8457
Bactrocera neohumeralis APGP_CSIRO_Bneo_wtdbg2-racon-allhic-juicebox.fasta_v2	Genomic	2023-05-30	5159
Anopheles funestus idAnoFuneDA-416_04	Genomic	2023-05-30	330
Procambarus clarkii ASM2042438v2	Genomic	2023-05-30	24239
Manduca sexta JHU_Msex_v1.0	Genomic	2023-05-30	4057
Anopheles arabiensis AaraD3	Genomic	2023-05-30	102
Trachymyrmex zeteki Tzet1.0	Genomic	2023-05-30	4623
Polistes dominula Pdom r1.2	Genomic	2023-05-30	1483
Anopheles albimanus VT_AalbS3_pri_1.0	Genomic	2023-05-30	7
Apis florea Aflo_1.1	Genomic	2023-05-30	6984
Homarus americanus GMGI_Hamer_2.0	Genomic	2023-05-30	47246
Drosophila mauritiana ASM438214v1	Genomic	2023-05-30	353
Dendroctonus ponderosae Dpon_F_20191213v2	Genomic	2023-05-30	2112
Aphidius gifuensis ASM1490517v1	Genomic	2023-05-30	25
Drosophila pseudoobscura UCI_Dpse_MV25	Genomic	2023-05-30	70
Daphnia magna ASM2063170v1.1	Genomic	2023-05-30	309
Drosophila teissieri Prin_Dtei_1.1	Genomic	2023-05-30	91
Bradysia coprophila BU_Bcop_v1	Genomic	2023-05-30	742
Apis mellifera Amel_HAv3.1	Genomic	2023-05-30	177
Apis dorsata Apis dorsata 1.3	Genomic	2023-05-30	4040
Dermacentor silvarum BIME_Dsil_1.4	Genomic	2023-05-30	1665
Frieseomelitta varia Fvar_1.2	Genomic	2023-05-30	2173
Habropoda laboriosa ASM126327v1	Genomic	2023-05-30	27566
Daktulosphaira vitifoliae ASM2509136v1	Genomic	2023-05-30	8544
Plodia interpunctella ilPloInte3.1	Genomic	2023-05-30	46
Anastrepha obliqua idAnaObli1_1.0	Genomic	2023-05-30	205
Dinoponera quadriceps ASM131382v1	Genomic	2023-05-30	14123
Drosophila simulans Prin_Dsim_3.1	Genomic	2023-05-30	95
Schistocerca americana iqSchAmer2.1	Genomic	2023-05-30	1751
Bombyx mori Bmori_2016v1.0	Genomic	2023-05-30	697
Nylanderia fulva TAMU_Nfulva_1.0	Genomic	2023-05-30	2869
JCVI_LOUSE_1.0 RefSeq assembly	Genomic	2023-05-30	1882
Photinus pyralis Ppyr1.3	Genomic	2023-05-30	2160
Glossina fuscipes Yale_Gfus_2	Genomic	2023-05-30	7986
Hylaeus anthracinus UHH_iyHylAnth1.0_haploid	Genomic	2023-05-30	2526
Bombus huntii iyBomHunt1.1	Genomic	2023-05-30	225
Galleria mellonella CSIRO_AGI_GalMel_v1	Genomic	2023-05-30	221
Macrosteles quadrilineatus UCM_ALF_1.0	Genomic	2023-05-30	1165
Bombyx mandarina ASM398793v1	Genomic	2023-05-30	3105
Vespa crabro iyVesCrab1.2	Genomic	2023-05-30	99
Colias croceus ilColCroc2.1	Genomic	2023-05-30	32
Trichoplusia ni tn1	Genomic	2023-05-30	1031
Papilio machaon ilPapMach1.1	Genomic	2023-05-30	33
Papilio polytes Ppol_1.0	Genomic	2023-05-30	3874
Zerene cesonia Zerene_cesonia_1.1	Genomic	2023-05-30	275
Drosophila mojavensis ASM1815372v1	Genomic	2023-05-30	301
Aricia agestis ilAriAges1.1	Genomic	2023-05-30	25
Polistes canadensis ASM131383v1	Genomic	2023-05-30	3836
Drosophila hydei DhydRS2	Genomic	2023-05-30	217
Hermetia illucens iHerIll2.2.curated.20191125	Genomic	2023-05-30	21
Drosophila navojoa UFRJ_Dnav_4.2	Genomic	2023-05-30	13813
Drosophila persimilis DperRS2	Genomic	2023-05-30	432
Eriocheir sinensis ASM2467909v1	Genomic	2023-05-30	2160
Drosophila virilis DvirRS2	Genomic	2023-05-30	222
Cimex lectularius Clec_2.1	Genomic	2023-05-30	1574
Drosophila subobscura UCBerk_Dsub_1.0	Genomic	2023-05-30	32
Vespula vulgaris iyVesVulg1.1	Genomic	2023-05-30	27
Aphis gossypii ASM2018417v2	Genomic	2023-05-30	505
Scaptodrosophila lebanonensis SlebRS2	Genomic	2023-05-30	267
Ctenocephalides felis ASM342690v1	Genomic	2023-05-30	3733
Tribolium castaneum Tcas5.2	Genomic	2023-05-30	2082
Trachymyrmex cornetzi Tcor1.0	Genomic	2023-05-30	19761
Ixodes scapularis ASM1692078v2	Genomic	2023-05-30	648
Drosophila guanche DGUA_6	Genomic	2023-05-30	13506
Bactrocera tryoni CSIRO_BtryS06_freeze2	Genomic	2023-05-30	5892
Spodoptera frugiperda AGI-APGP_CSIRO_Sfru_2.0	Genomic	2023-05-30	69
Eurytemora affinis Eaff_2.0	Genomic	2023-05-30	6171
Drosophila melanogaster Release 6 plus ISO1 MT	Genomic	2023-05-30	1870
Drosophila sechellia ASM438219v1	Genomic	2023-05-30	402
Drosophila yakuba Prin_Dyak_Tai18E2_2.1	Genomic	2023-05-30	54
Pieris napi ilPieNapi1.2	Genomic	2023-05-30	42
Dermatophagoides farinae ASM2080927v1	Genomic	2023-05-30	10
Drosophila miranda D.miranda_PacBio2.1	Genomic	2023-05-30	104
Drosophila willistoni UCI_dwil_1.1	Genomic	2023-05-30	744
Drosophila serrata Dser1.0	Genomic	2023-05-30	1356
Nasonia vitripennis Nvit_psr_1.1	Genomic	2023-05-30	436
Linepithema humile Lhum_UMD_V04	Genomic	2023-05-30	3030
Drosophila arizonae ASM165402v1	Genomic	2023-05-30	3178
Rhipicephalus sanguineus BIME_Rsan_1.4	Genomic	2023-05-30	2327
Colletes gigas ASM1312311v1	Genomic	2023-05-30	326
Vanessa tameamea ASM293899v1	Genomic	2023-05-30	1558
Pollicipes pollicipes Ppol_2	Genomic	2023-05-30	1254
Formica exsecta ASM365146v1	Genomic	2023-05-30	14521
Pieris brassicae ilPieBrab1.1	Genomic	2023-05-30	401
Dermacentor andersoni qqDerAnde1.2	Genomic	2023-05-30	3119
Helicoverpa zea ilHelZeax1.1	Genomic	2023-05-30	43
Harpegnathos saltator Hsal_v8.5	Genomic	2023-05-30	857
Rhipicephalus microplus ASM1333972v1	Genomic	2023-05-30	7048
Diachasma alloeum Dall2.0	Genomic	2023-05-30	3313
Bombus pyrosoma ASM1482585v1	Genomic	2023-05-30	4727
